# Supplementary material for: Scutellista caerulea (Fonscolombe, 1832) (Hymenoptera: Pteromalidae), new to New Zealand for the second time!
Source: Biodivers Data J. 2013 Sep 16;(1):e959. doi: 10.3897/BDJ.1.e959 (PMC3964711; doi:10.3897/BDJ.1.e959)
Supplement: XML Treatment for Scutellista caerulea [file BDJ.1.e959-treatment1.xml]

<!DOCTYPE tp:taxon-treatment
  PUBLIC "-//TaxonX//DTD Taxonomic Treatment Publishing DTD v0 20100105//EN" "tax-treatment-NSO.dtd">
<tp:taxon-treatment xmlns:tp="http://www.plazi.org/taxpub"><tp:treatment-meta><mixed-citation publication-type="journal"><person-group><name><surname>Thorpe</surname><given-names>Stephen E.</given-names></name></person-group><article-title><italic><tp:taxon-name><tp:taxon-name-part taxon-name-part-type="genus">Scutellista</tp:taxon-name-part> <tp:taxon-name-part taxon-name-part-type="species">caerulea</tp:taxon-name-part></tp:taxon-name></italic> (Fonscolombe, 1832) (<tp:taxon-name><tp:taxon-name-part taxon-name-part-type="ordo">Hymenoptera</tp:taxon-name-part></tp:taxon-name>: <tp:taxon-name><tp:taxon-name-part taxon-name-part-type="familia">Pteromalidae</tp:taxon-name-part></tp:taxon-name>), new to New Zealand for the second time!</article-title><source>Biodivers Data J</source><day>16</day><month>9</month><year>2013</year><volume>2013</volume><issue>1</issue><pub-id pub-id-type="doi">10.3897/BDJ.1.e959</pub-id></mixed-citation></tp:treatment-meta><tp:nomenclature><tp:taxon-name>
            <tp:taxon-name-part taxon-name-part-type="genus">Scutellista</tp:taxon-name-part>
            <tp:taxon-name-part taxon-name-part-type="species">caerulea</tp:taxon-name-part>
          </tp:taxon-name><tp:taxon-authority>(Fonscolombe, 1832)</tp:taxon-authority><tp:nomenclature-citation-list><tp:nomenclature-citation><tp:taxon-name><tp:taxon-name-part taxon-name-part-type="genus">Scutellista</tp:taxon-name-part> <tp:taxon-name-part taxon-name-part-type="species">cyanea</tp:taxon-name-part></tp:taxon-name><comment> Motschulsky, 1859</comment></tp:nomenclature-citation></tp:nomenclature-citation-list></tp:nomenclature><tp:treatment-sec sec-type="materials"><title>Materials</title><list list-type="alpha-lower" list-content="occurrences"><list-item><p><bold>Type status:</bold> <named-content xmlns:xlink="http://www.w3.org/1999/xlink" content-type="dwc:typeStatus" xlink:type="simple">Other material</named-content>. <bold>Occurrence:</bold> recordedBy: <named-content xmlns:xlink="http://www.w3.org/1999/xlink" content-type="dwc:recordedBy" xlink:type="simple">Stephen Thorpe</named-content>; individualCount: <named-content xmlns:xlink="http://www.w3.org/1999/xlink" content-type="dwc:individualCount" xlink:type="simple">1</named-content>; sex: <named-content xmlns:xlink="http://www.w3.org/1999/xlink" content-type="dwc:sex" xlink:type="simple">female</named-content>; <bold>Location:</bold> country: <named-content xmlns:xlink="http://www.w3.org/1999/xlink" content-type="dwc:country" xlink:type="simple">New Zealand</named-content>; verbatimLocality: <named-content xmlns:xlink="http://www.w3.org/1999/xlink" content-type="dwc:verbatimLocality" xlink:type="simple">Tamaki Campus of University of Auckland</named-content>; verbatimLatitude: <named-content xmlns:xlink="http://www.w3.org/1999/xlink" content-type="dwc:verbatimLatitude" xlink:type="simple">36.8816119078S</named-content>; verbatimLongitude: <named-content xmlns:xlink="http://www.w3.org/1999/xlink" content-type="dwc:verbatimLongitude" xlink:type="simple">174.8531936109E</named-content>; <bold>Event:</bold> eventDate: <named-content xmlns:xlink="http://www.w3.org/1999/xlink" content-type="dwc:eventDate" xlink:type="simple">17 April 2013</named-content>; <bold>Record Level:</bold> institutionCode: <named-content xmlns:xlink="http://www.w3.org/1999/xlink" content-type="dwc:institutionCode" xlink:type="simple">Auckland Museum</named-content></p></list-item></list></tp:treatment-sec><tp:treatment-sec sec-type="Description"><title>Description</title><p>The specimen was identified using <xref ref-type="bibr" rid="B141162">Bouček (1988)</xref>, and references listed therein. I recommend that <italic><tp:taxon-name><tp:taxon-name-part taxon-name-part-type="genus">Scutellista</tp:taxon-name-part> <tp:taxon-name-part taxon-name-part-type="species">caerulea</tp:taxon-name-part></tp:taxon-name></italic> be added to the New Zealand Organisms Register (NZOR) as exotic, present in the wild. It is unclear if the new specimen represents a descendant of the original stock released in Nelson in 1921, or a new incursion from overseas. The balance of evidence favours the latter hypothesis, since Auckland is far from Nelson, and the species has not been seen in N.Z. for nearly a century.</p></tp:treatment-sec><ref-list><ref id="B141162"><element-citation xmlns:xlink="http://www.w3.org/1999/xlink" publication-type="book" xlink:type="simple"><person-group person-group-type="author"><name name-style="western"><surname>Bouček</surname><given-names>Z</given-names></name></person-group><year>1988</year><article-title>Australasian <tp:taxon-name><tp:taxon-name-part taxon-name-part-type="superfamilia">Chalcidoidea</tp:taxon-name-part></tp:taxon-name> (<tp:taxon-name><tp:taxon-name-part taxon-name-part-type="ordo">Hymenoptera</tp:taxon-name-part></tp:taxon-name>). A biosystematic revision of genera of fourteen families, with a reclassification of species</article-title><publisher-name>C.A.B. International</publisher-name><publisher-loc>Wallingford, UK.</publisher-loc><size units="page">832</size><isbn>0-85198-607-2</isbn></element-citation></ref></ref-list></tp:taxon-treatment>
